# Supplementary material for: Multiproxy stable isotope analysis provides insights into diet, animal management, and residential mobility in Old Bara, a metropolitan suburb of the Oyo Empire, West Africa
Source: PLoS One. 2026 Apr 6;21(4):e0345981. doi: 10.1371/journal.pone.0345981 (PMC13052869; doi:10.1371/journal.pone.0345981)
Supplement: S3 Data — (XLSX) [file pone.0345981.s003.xlsx]

## Sheet: CNS Data
Sample ID	Serial Tooth Sample	Weight (mg)	Collagen Yield%	Species	Context	δ13CVPDB	δ15NAIR	δ34SVCDT	wt%C	wt%N	wt%S	C:NAtomic	C:SAtomic	N:SAtomic
24085		3.121	14.65	Human	S1002E5	-6.69511	7.47454	8.34373	41.9235	15.12	0.115106	3.23349	972.325	300.705
24086		3.062	14.74	Human	S1002E5	-14.7693	8.24529	9.06348	40.3212	14.7773	0.14469	3.18203	743.956	233.799
27070		3.058	5.87	Human	S1002E5	-15.1367	8.4559	9.45252	41.072	14.7312	0.127532	3.25142	859.763	264.427
27071		3.037	9.51	Human	S1002E5	-14.9936	7.84167	8.91509	44.9813	16.2563	0.156542	3.22683	767.102	237.726
27078	S1	3.196	12.02	Warthog	S900E200	-11.4597	4.30451	7.85855	43.9748	15.8744	0.168577	3.23052	696.398	215.568
27079	S2	3.171	14.5486		S900E200	-10.9179	4.71143	8.01399	41.8539	15.258	0.116767	3.19893	956.903	299.133
27080	S3	3.137	5.34759		S900E200	-11.5642	4.80761	8.17763	41.5942	14.8112	0.136477	3.27498	813.627	248.437
27103		1.267	0.801241	Hartebeest	S1002E5	-4.74268	2.74788	9.33273	35.2881	11.9492	0.224281	3.44394	420.037	121.964
27226		3.034	22.0105	Hartebeest	S1002E5	-3.94495	1.73401	11.1578	43.0182	15.6538	0.299808	3.20477	383.055	119.526
27104		3.035	6.45073	Harnessed Bushbuck	N6E10	-21.8578	6.47157	9.88381	36.5326	13.2163	0.105945	3.22357	920.56	285.572
27105		3.118	4.83478	Harnessed Bushbuck	N6E10	-21.5822	6.12461	9.84931	38.5776	13.8563	0.130529	3.24679	789.006	243.011
27259		3.062	6.89978	Common duiker	N6E10	-21.4352	6.57823	10.3429	14.4936	5.28468	0.168869	3.19833	229.128	71.6399
27166	S1	2.582		Human	S1002E5	-17.5976	8.80772	11.1471	39.8954	14.3894	0.329743	3.2333	322.998	99.8972
27167	S2	3.149			S1002E5	-17.4462	8.36829	9.54513	40.9915	14.9842	0.184693	3.19026	592.51	185.725
27168	S3	2.973			S1002E5	-17.5164	8.26279	9.88917	39.9923	14.4717	0.136352	3.22272	783.009	242.965
27169	S4	3.028			S1002E5	-15.6016	8.23431	10.1646	39.1136	14.1785	0.14399	3.21709	725.183	225.416
27170	S5	3.041			S1002E5	-15.1962	8.44859	9.96046	39.9846	14.4666	0.161439	3.22324	661.205	205.137
27171	S6	3.098			S1002E5	-12.0642	8.55617	10.0974	34.8453	12.5064	0.15735	3.24921	591.193	181.95
27172	S7	2.932			S1002E5	-11.533	8.86968	10.3543	41.5951	15.153	0.187482	3.20118	592.29	185.023
27173	S8	3.024			S1002E5	-12.7594	8.6964	10.1363	39.9764	14.522	0.176172	3.21028	605.786	188.702
27174	S9	2.572			S1002E5	-13.9693	8.74258	10.0422	41.1307	14.9174	0.187522	3.21543	585.553	182.107
27175	S10	3.083			S1002E5	-13.6535	8.48428	9.61242	40.3184	14.697	0.171401	3.19919	627.975	196.291
27177	S11	3.019			S1002E5	-12.4264	9.11601	10.1802	39.9115	14.4093	0.180509	3.23014	590.271	182.739
27179	S12	2.356			S1002E5	-13.0456	9.23657	10.7877	36.3672	13.0561	0.170255	3.24835	570.246	175.55
27191		3.101	8.34309	Nile Perch	S1002E5	-12.1152	9.74461	10.4988	43.4585	15.9182	0.295094	3.18381	393.157	123.487
27192		3.175	8.23182	Nile Perch	S1002E8	-14.0782	9.49382	11.3443	32.4721	11.6495	0.270761	3.25064	320.167	98.4934
27193		3.053	4.79726	Vundu	S1002E5	-14.7732	10.0449	12.2991	41.2486	14.3712	0.380104	3.3472	289.707	86.5519
27194		3.179	2.11849	Fish	S1002E5	-14.7001	10.9679	12.3896	39.0124	13.841	0.337532	3.28701	308.56	93.8726
27195		3.04	5.00774	Barbus	S1002E5	-20.1908	7.57182	5.01117	41.4928	14.9069	0.296276	3.24602	373.877	115.18
27196		2.979	5.00774	Fish	S1002E8	-21.3302	5.88769	7.92336	41.2959	14.8441	0.284783	3.24429	387.119	119.323
27198		3.053	8.28757	Snake	S1002E5	-14.0133	8.06476	13.3962	41.1236	14.5973	0.286728	3.28537	382.889	116.544
27285		3.075	4.55217	Cattle	S600W222	-6.50066	8.46806	12.4602	35.9193	12.7575	0.227142	3.28343	422.165	128.574
27221		3.147	6.30005	Cattle	S1000	-5.64726	6.56437	11.082	29.012	10.3988	0.20741	3.25357	373.422	114.773
27223		3.14	8.35294	Cattle	S1002E5	-5.64267	4.73836	16.2872	22.7035	8.26375	0.172038	3.20392	352.306	109.961
27224		3.096	12.5248	Cattle	S1002E5	-4.51373	3.80056	10.9386	39.0179	14.1984	0.279908	3.20473	372.135	116.121
27225		3.109	5.24455	Equine	S1002E5	-7.48142	5.78775	11.3862	25.8226	9.18205	0.258969	3.27964	266.198	81.1668
27228		3.07	15.3846	Equine	S1002E5	-8.10243	5.85139	12.132	40.6132	14.6217	0.332327	3.23918	326.252	100.72
27229		3.043	5.62717	Equine	S1002E5	-6.71048	7.64208	9.95217	29.497	10.7006	0.252467	3.21467	311.907	97.0262
27230		3.031	7.20558	Equine	S600W222	-8.08062	7.27572	14.2359	21.6105	7.69281	0.218995	3.27602	263.441	80.4149
27232		3.078	3.6352	Equine	S279W2	-6.85317	5.78877	8.8972	40.4015	14.5901	0.233622	3.22928	461.674	142.965
27233		3.082	6.15898	Horse	S600W222	-6.47596	6.63252	11.3085	37.769	13.7346	0.231325	3.2069	435.879	135.919
27234		2.976	1.20164	Horse	S600W222	-7.63507	6.68138	8.84424	37.6709	13.4964	0.221609	3.25502	453.806	139.417
27241		3.049	5.22162	Equine	S1002E5	-8.84226	5.25354	10.6934	37.5272	13.4571	0.20295	3.25208	493.639	151.792
27243		3.071	14.4812	Equine	S279W2	-6.20979	6.21108	8.84825	36.7519	13.2854	0.229489	3.22605	427.533	132.525
27255		3.078	15.6642	Goat	S1002E5	-8.55	9.13	11.34	39.04	14.19	0.329	3.21	316	99
27256		3.015	11.3314	Goat	N6E10	-8.21493	6.66096	10.8622	20.199	7.16228	0.192904	3.28885	279.538	84.9955
27257		2.898	7.57086	Sheep/goat	N6E10	-12.1607	6.66774	11.2887	16.0105	5.72746	0.226272	3.25993	188.897	57.9452
27258		3.057	7.57086	Sheep	N6E10	-9.90574	6.65226	12.0628	32.7122	11.7404	0.208829	3.24932	418.187	128.7
27260		3.095	13.981	Sheep	S1002E5	-13.1707	6.74007	9.86055	43.151	15.6934	0.222964	3.20656	516.664	161.127
27261		3.087	12.8181	Sheep	S1002E5	-12.2778	4.85686	8.90964	41.1665	15.059	0.21454	3.18797	512.257	160.684
27262		2.981	9.83561	Sheep/goat	N6E10	-13.1619	9.30251	12.0863	32.4791	11.5241	0.207122	3.28672	418.63	127.37
27263		3.09	15.8607	Goat	S1002E5	-13.1414	5.26194	9.81602	40.182	14.7211	0.206932	3.18315	518.389	162.854
27274		3.095	13.4301	Turtle	S1002E8	-14.2481	11.2008	9.98526	38.0634	13.8881	0.196748	3.19618	516.475	161.592
27275		3.025	13.8675	Turtle	S1002E5	-9.98215	9.0866	10.3055	41.9629	15.1256	0.231456	3.23533	484.004	149.6
27276		3.059	13.356	Turtle	S1002E5	-14.4541	11.5017	9.77723	41.0283	14.9156	0.21627	3.20781	506.453	157.881
27277		3.037	12.7463	Turtle	S1002E5	-12.4047	9.60031	10.9058	39.6893	14.4269	0.230731	3.20824	459.219	143.137
27286		3.048	15.3996	Chicken	S1002E5	-6.52499	9.04183	11.1643	41.195	14.4679	0.296692	3.32051	370.673	111.631
27287		3.024	8.98917	Chicken	S1002E5	-8.89328	6.08078	10.8114	43.2512	15.053	0.266441	3.35074	433.36	129.333
27288		3.032	16.9374	Chicken	S1002E5	-9.19309	4.72047	11.4867	40.3367	14.4365	0.295426	3.2584	364.505	111.866
27289		3.004	17.2165	Chicken	S1002E8	-7.70255	6.61437	10.7856	42.6488	15.3537	0.235555	3.23936	483.355	149.213
27344		3.021	-	Chicken	Medullary bone (27287)	-9.11565	6.61639	10.2567	40.6898	13.217	0.330263	3.5902	328.91	91.6134
27291		3.048	13.9186	Cane rat	S1002E5	-9.28433	6.14227	11.5335	38.7573	13.4821	0.241878	3.35245	427.769	127.599
27292		3.104	17.3179	Rodent	S1002E5	-21.5391	3.86464	9.5326	43.0209	15.3959	0.327233	3.25867	350.974	107.705
30325	S1	0.503	-	Sheep/goat	S1002E5(Upper M3)	-12.4108	8.30135		36.4696	13.3523		3.18523
30326	S2	0.566	-			-10.2417	9.0002		41.985	15.3796		3.18358
30327	S3	0.566	-			-9.90845	8.78846		39.9781	14.5368		3.20716
30328	S4	0.564	-			-9.91747	9.22053		40.4371	14.8451		3.1766
30329	S5	0.548	-			-9.61533	9.23065		40.6352	14.9476		3.17027
30330	S6	0.57	-			-9.8097	8.92275		39.933	14.6389		3.18118
30331	S7	0.544	-			-9.61129	9.67411		39.5757	14.7479		3.12943
30332	S8	0.56	-			-9.35063	9.43548		40.6963	15.0635		3.1506
30333	S9	0.56	-			-9.28571	9.76928		40.5016	14.9077		3.16831
30334	S10	0.539	-			-9.2104	9.8372		41.5873	15.2902		3.17187
30335	S11	0.583	-			-9.33352	9.8771		41.1692	15.1158		3.17621
30336	S12	0.597	-			-9.86115	10.0025		41.311	15.0469		3.20173
30337	S13	0.545	-			-11.2912	9.62346		40.3642	14.4837		3.25
30338	S14	0.519	-			-12.1092	9.91585		40.7337	14.5509		3.2646
30339	S15	0.528	-			-10.2292	9.71768		36.6633	13.5673		3.15141
30340	S16	0.454	-			-11.711	9.27879		35.8662	13.1225		3.18738
30341	S1	0.591	-	Sheep/goat	S1000(Lower M3)	-10.994	9.71435		39.2121	14.0536		3.25385
30342	S2	0.546	-			-10.4948	10.1204		39.6208	14.3171		3.22725
30343	S3	0.523	-			-10.2652	9.86455		40.6152	14.8989		3.17907
30344	S4	0.554	-			-9.82692	9.70805		40.2287	14.6564		3.20093
30345	S5	0.526	-			-9.22264	9.69364		39.9585	14.6673		3.17706
30346	S6	0.545	-			-8.69097	9.71942		37.8836	13.9585		3.16503
30347	S7	0.553	-			-8.40823	10.0662		40.3687	14.8297		3.17452
30348	S8	0.522	-			-8.66618	9.78561		40.27	14.7058		3.19345
30349	S9	0.552	-			-8.44702	10.0056		41.0198	15.0233		3.18416
30350	S10	0.581	-			-8.62199	9.97869		40.1425	14.5983		3.20677
30351	S11	0.521	-			-8.94218	9.94952		40.2629	14.7379		3.18592
30352	S12	0.551	-			-8.57646	10.072		41.2224	15.0886		3.18603
30353	S13	0.58	-			-8.88628	10.435		40.4279	14.753		3.1957
30354	S14	0.569	-			-9.32056	10.3224		37.5839	13.7848		3.17956
30355	S15	0.537	-			-9.63037	10.2785		36.396	13.4269		3.16114
30356	S16	0.516	-			-9.54605	10.4029		39.4246	14.528		3.16466
30357	S17	0.541	-			-10.5909	10.4408		40.1662	14.7647		3.1725
30358	S18	0.534	-			-10.8579	10.0888		40.2919	14.8138		3.17189
30359	S19	0.522	-			-10.8566	10.3555		34.1988	12.6584		3.15063
30360	S1	0.528	-	Sheep/goat	S1002E5(Upper P4)	-9.90098	9.2084		40.1193	14.6052		3.20339
30361	S2	0.545	-			-10.3754	8.95474		38.3045	14.0838		3.17172
30362	S3	0.587	-			-10.54	8.98086		39.3025	14.4098		3.18074
30363	S4	0.6	-			-11.0469	9.06159		39.8143	14.3547		3.23452
30364	S5	0.515	-			-10.7966	9.13181		35.1471	12.8585		3.18761
30365	S6	0.577	-			-10.5878	9.38229		32.0349	11.7219		3.18706
30366	S7	0.539	-			-10.2428	9.56152		37.264	13.4159		3.23918
30367	S8	0.575	-			-8.87238	9.75644		36.8815	13.3444		3.22311
30368	S9	0.515	-			-9.66968	9.40442		38.7074	13.9018		3.24704
