# Supplementary material for: Multiproxy stable isotope analysis provides insights into diet, animal management, and residential mobility in Old Bara, a metropolitan suburb of the Oyo Empire, West Africa
Source: PLoS One. 2026 Apr 6;21(4):e0345981. doi: 10.1371/journal.pone.0345981 (PMC13052869; doi:10.1371/journal.pone.0345981)
Supplement: S4 Data — (XLSX) [file pone.0345981.s004.xlsx]

## Sheet: Strotium SIA
Sample Name	Series	Horse/Donkey No.	Species	Tooth	87Sr/86Sr_Corr	Distance from ERJ(mm)	Comments
27072	S1		Human	M2	0.719119
27073	S2		Human		0.719357
27074	S3		Human		0.719777
34934			Cane Rat	Incisor	0.715455
34935			Snailshell		0.722887
34936			Snailshell		0.717516
35924	S1	Horse 6	Horse	M1/M2	0.710999	48.56
35925	S2		Horse		0.711324	44.56
35926	S3		Horse		0.711246	40.56
35927	S4		Horse		0.711195	36.56
35928	S5		Horse		0.710952	32.56
35929	S6		Horse		0.71109	28.56
35930	S7		Horse		0.711111	24.56
35931	S8		Horse		0.711352	20.56
35932	S9		Horse		0.711004	16.56
35923	Cementum		Horse		0.719602
35945	S1	Horse 5	Horse	M1/M2	0.711233	55
35946	S2		Horse		0.711454	51
35947	S3		Horse		0.711254	47
35948	S4		Horse		0.711176	43
35949	S5		Horse		0.722646	39
35950	S6		Horse		0.722031	35
35951	S7		Horse		0.716319	31
35952	S8		Horse		0.716757	27
35953	S9		Horse		0.716566	23
35954	S10		Horse		0.717023	19
35944	Cementum		Horse		0.720987
35934	S1	Horse 7	Horse	M1/M2	0.711094	53.93
35935	S2		Horse		0.711214	49.93
35936	S3		Horse		0.711821	45.93
35937	S4		Horse		0.711679	41.93
35938	S5		Horse		0.71219	37.93
35939	S6		Horse		0.712106	33.93
35940	S7		Horse		0.711964	29.93
35941	S8		Horse		0.711581	25.93
35942	S9		Horse		0.711736	21.93
35943	S10		Horse		0.711354	17.93
35933	Cementum		Horse		0.723247
35955	S1	Horse 2	Horse	M3	0.718831	42
35956	S2		Horse		0.718851	38
35957	S3		Horse		0.718884	34
35958	S4		Horse		0.718446	30
35959	S5		Horse		0.718816	26
35960	S6		Horse		0.71863	22
35961	S7		Horse		0.718516	18
35962	S8		Horse		0.718465	14
35964	S1	Horse 1	Horse	P3/P4	0.717406	50	Broken apical end
35965	S2		Horse		0.71749	46
35966	S3		Horse		0.717755	42
35967	S4		Horse		0.718379	38
35968	S5		Horse		0.718707	34
35969	S6		Horse		0.719217	30
35963	Cementum		Horse		0.721113
35971	S1	Horse 4	Horse	dP2	0.717517	18.81
35972	S2		Horse		0.717577	14.81
35973	S3		Horse		0.717445	10.81
35974	S4		Horse		0.717627	6.81
35975	S5		Horse		0.717817	2.81
35970	Cementum		Horse		0.721298
35977	S1	Horse 3	Horse	dp3	0.71761	19.05
35978	S2		Horse		0.717427	15.05
35979	S3		Horse		0.717513	11.05
35986	S4		Horse		0.717616	7.05
35976	Cementum		Horse		0.71997
35988	S1	Horse 3	Horse	dP4	0.717545	24.12
35989	S2		Horse		0.717403	20.12
35990	S3		Horse		0.717402	16.12
35991	S4		Horse		0.717477	12.12
35992	S5		Horse		0.717561	8.12
35987	Cementum		Horse		0.719947
35994	S1	Donkey 2	Donkey	M1/M2	0.718943	32
35995	S2		Donkey		0.718845	28
35996	S3		Donkey		0.718774	24
35997	S4		Donkey		0.718678	20
35998	S5		Donkey		0.718704	16
35993	Cementum		Donkey		0.720796
36000	S1	Donkey 1	Donkey	M1/M2	0.718634	34
36001	S2		Donkey		0.718729	30
36002	S3		Donkey		0.718738	26
36003	S4		Donkey		0.718884	22
36004	S5		Donkey		0.718603	18
36005	S6		Donkey		0.718608	14
36006	S7		Donkey		0.718876	10
35999	Cementum		Donkey		0.720767

## Sheet: Soil SIA
sample type	PEMA#	87Sr/86Sr	St. Error	Sample ID
soil	2853	0.71268	0.00061	EDI/04
soil	2854	0.71276	0.00066	EDI/04
soil	2855	0.713353	0.000820385	EDI/09
soil	2856	0.71257	0.00068	EDI/09
soil	2857	0.71261	0.00067	EDI/09
soil	2858	0.71249	0.00065	EDI/09
soil	2865	0.723521	0.000724771	BARA-18
soil	2866	0.72242	0.00063	BARA-18
soil	2867	0.722641	0.00076646	BARA
soil	2868	0.72142	0.00177	OYO-ILE
soil	2869	0.72058	0.00192	OYO-MJR1
